# Supplementary material for: Mental Health of Prostate Cancer Patients: Content Review on YouTubeTM
Source: Int J Environ Res Public Health. 2023 Mar 7;20(6):4721. doi: 10.3390/ijerph20064721 (PMC10048673; doi:10.3390/ijerph20064721)
Supplement: Supplementary file 1 [file ijerph-20-04721-s001.zip]

Archive with 1 entries (1 files):
- ijerph-2224504-supplementary.pdf
